# Supplementary material for: An intergenerational approach to parasitoid fitness determined using clutch size
Source: Sci Rep. 2022 Mar 25;12:5217. doi: 10.1038/s41598-022-09024-z (PMC8956719; doi:10.1038/s41598-022-09024-z)
Supplement: Supplementary file 3 — Supplementary Information 3. [file 41598_2022_9024_MOESM3_ESM.xlsx]

## Sheet: List1
An intergenerational approach to parasitoid fitness determined using clutch size by Alena SAMKOVÁ, Jan RAŠKA, Jiří HADRAVA, Jiří SKUHROVEC
Supplement material 3
Distribution of offspring in Fig. 4
			1) Group of 6 native and 6 non-native hosts eggs					2) Group of 12 native hosts eggs					3) Group of 6 native hosts eggs
			Clutch size:					Clutch size:					Clutch size:
			1	2	3	4		1	2	3	4		1	2	3	4
Host eggs			9	32	14	1		29	73	48	6		4	10	35	5
In percentage			16.1	57.1	25	1.8		18.6	46.8	30.8	3.8		7.4	18.5	64.8	9.3
Host eggs per dish*			0.6	2.3	1	0.1		1.5	3.7	2.5	0.3		0.4	0.9	3.2	0.5
Number of males			0	13	13	1		2	31	35	5		0	1	18	4
In percentage			0	48.1	48.1	3.7		2.7	42.5	47.9	6.8		0	4.3	78.3	17.4
Number of males per dish			0	1	1	0.1		0.1	2.1	2.4	0.3		0	0.2	3.1	0.7
* 4 parasitized host eggs for Gr. 1.; 8 parasitized host eggs for Gr. 2. and 5 parasitized host eggs for Gr. 3. per Petri dish
Sex ratio 3:1 accordingly to Anderson & Paschke (1968)
